# Supplementary material for: Variation in tree mortality and regeneration affect forest carbon recovery following fuel treatments and wildfire in the Lake Tahoe Basin, California, USA
Source: Carbon Balance Manag. 2012 Jun 28;7:7. doi: 10.1186/1750-0680-7-7 (PMC3430563; doi:10.1186/1750-0680-7-7)
Supplement: Additional file 1 — Pre- and post-fire carbon estimates. Data table containing: estimates of carbon pool sizes, regeneration rates, and predicted and observed mortality rates, for 13 treated and 26 untreated Common Stand Exam plots located in the Angora fire. [file 1750-0680-7-7-S1.csv]

Id	CaseID	StandID	Year	Stand_Type	Observed Severity	RdNBR	BA_Mort_08	BA_Mort_09	BA_Mort_10	BA_Mort_Tot	Natural_Regen	Abies_regen	Pinus_regen	CADE_regen	Plant_Regen	C_ABOVE	LTR_C	SNG_C	FWD_C	CWD_C	FLOOR_C	C_REMOVE	C_MORT	C_PINUS	C_ABIES	C_CADE	BA_PINUS	BA_ABIES	BA_CADE	BA_LTR	BA_SNAG	TPA_PINUS	TPA_ABIES	TPA_CADE	TPA_LTR	TPA_SNAG	BA_MORT	TPA_MORT	BA_REMOVED	TPA_REMOVED	SM_TPA	MD_TPA	LG_TPA	VLG_TPA	SM_TR_C	MD_TR_C	LG_TR_C	VLG_TR_C	FVS-FFE_Severe_BA_Mort
1	1	14	Pre-Treatment	Treated, Not Burned	0	0	0	0	0	0						109.7902852	75.27488708	0	1.025594615	1.044035544	31.21927509	-4.243304253	0	63.89686966	11.37803268	0	48.16482544	8.803484917	0	56.96831131	0	370.6499939	321.2299805	0	691.8800049	0	0	0	2.739348888	271.8099976	370.6499939	222.3899994	98.83999634	0	3.084318638	34.13076782	38.05981445	0	0.134323299
2	2	91	Pre-Treatment	Treated, Not Burned	0	0	0	0	0	0						174.8850347	144.770874	0	0.388231313	0.523622366	27.61171442	-37.16749954	0	141.9586792	2.782033443	0.030170878	78.4910202	21.43642235	0.078267112	100.0056992	0	691.8800049	518.9099731	24.70999908	1235.5	0	0	0	19.64930344	222.3899994	766.0100098	321.2299805	74.12999725	74.12999725	17.68587494	26.761343	32.06270599	68.2609787	1
3	3	98	Pre-Treatment	Treated, Not Burned	0	0	0	0	0	0						228.8783722	135.9910889	34.86860657	3.482349555	16.50032849	36.42248761	-92.1445694	0	86.147789	49.84329987	0	46.88776016	67.71382141	0	114.6015701	19.73583603	222.3899994	1334.339966	0	1556.72998	49.41999817	0	0	46.49066544	1235.5	889.5599976	518.9099731	148.2599945	0	0	58.18041229	77.81070709	0	1
4	4	99	Pre-Treatment	Treated, Not Burned	0	0	0	0	0	0						222.428247	193.2264404	8.402828217	2.671789548	0	16.16464688	-103.7947159	0	154.2683716	38.95807266	0	94.81478119	75.47780609	0	170.2926178	7.4715662	543.6199951	766.0100098	0	1309.630005	74.12999725	0	0	52.31023407	172.9700012	568.3300171	518.9099731	148.2599945	74.12999725	17.77031136	73.64286804	35.01464844	66.79862976	1
5	5	100	Pre-Treatment	Treated, Not Burned	0	0	0	0	0	0						63.22497201	49.62586212	0	2.135114775	0	10.61455353	-11.43609905	0	45.84869385	3.777163744	0	27.45378685	10.30871773	0	37.76250076	0	222.3899994	1210.790039	0	1433.179932	0	0	0	7.43537569	1161.369995	1284.919922	98.83999634	49.41999817	0	4.260333538	11.23358059	34.1319313	0	0.972142994
6	6	102	Pre-Treatment	Treated, Not Burned	0	0	0	0	0	0						214.341567	185.404953	0.916482091	0.779018368	5.898086654	19.49470289	-55.51180649	0	61.23958206	124.1653595	0	29.75615311	93.20698547	0	122.9631424	1.13017714	98.83999634	2075.639893	0	2174.47998	24.70999908	0	0	30.79654312	1704.98999	1729.699951	247.0999908	148.2599945	49.41999817	0.433024019	36.05899048	75.97012329	72.94278717	1
7	7	103	Pre-Treatment	Treated, Not Burned	0	0	0	0	0	0						182.3888048	153.1224365	2.04071188	1.989563662	1.305567542	22.06162107	-65.01834869	0	131.3877563	21.7346611	0	101.0824203	51.57025909	0	152.6526794	5.255668163	494.1999817	1630.859985	0	2125.060059	49.41999817	0	0	39.78787231	1507.309937	1408.469971	518.9099731	172.9700012	24.70999908	3.205424309	54.48701859	63.92285156	31.50714111	1
8	8	106	Pre-Treatment	Treated, Not Burned	0	0	0	0	0	0						110.9356189	69.52539825	5.590145111	2.526004305	9.382270644	22.8247589	-43.75001526	0	23.26567841	0	46.25971985	18.70934677	24.41933823	34.54697418	77.67565155	5.320785999	172.9700012	593.039978	247.0999908	1013.109985	49.41999817	0	0	24.41933823	593.039978	543.6199951	444.7799988	0	24.70999908	3.835155964	36.87793732	0	28.81231308	0.103375405
9	9	107	Pre-Treatment	Treated, Not Burned	0	0	0	0	0	0						224.3938074	69.31558228	128.9525604	4.964890083	0	19.00906972	-66.04138947	0	51.36397934	16.76725388	1.184346318	31.91181374	49.80693817	0.969760835	82.68850708	76.27912903	222.3899994	2248.609863	24.70999908	2495.709961	74.12999725	0	0	40.44218063	2125.060059	2001.51001	420.0700073	74.12999725	0	4.595897675	28.30230522	36.41738892	0	0.126961961
10	10	1	Pre-Treatment	Not treated, Not burned, No Burn	0	0	0	0	0	0						473.1577449	178.9926605	160.1622467	5.948214504	127.0423187	47.73080281	0	0	36.70347214	142.2892303	0	27.62779427	89.33230591	0	116.9601135	116.0082245	716.5899658	5782.140137	0	6498.72998	469.4899902	0	0	0	0	5856.27002	617.75	24.70999908	0	76.90129852	92.01808167	10.07332039	0	1
11	11	86	Pre-Treatment	Not treated, Not burned, No Burn	0	0	0	0	0	0						187.668252	101.5455551	5.071798325	4.502429575	15.29480147	59.03911801	0	0	51.50897598	50.03659058	0	34.6570549	31.78446198	0	66.4414978	5.971592426	469.4899902	914.2699585	0	1383.76001	98.83999634	0	0	0	0	1062.530029	271.8099976	24.70999908	24.70999908	28.20304871	39.11486816	7.669773579	26.55788231	1
12	12	90	Pre-Treatment	Not treated, Not burned, No Burn	0	0	0	0	0	0						244.3414016	182.2649231	3.046200275	4.383652684	22.27518533	30.52551342	0	0	116.337326	63.77475739	2.152770281	57.36716461	33.37434769	2.770280123	93.51178741	3.426847219	123.5499954	1062.530029	74.12999725	1260.209961	49.41999817	0	0	0	0	938.9799805	222.3899994	49.41999817	49.41999817	14.43651867	31.76469994	37.1832695	98.88031769	1
13	13	94	Pre-Treatment	Not treated, Not burned, No Burn	0	0	0	0	0	0						356.513145	154.3016052	63.02927399	6.217354038	78.31661655	51.33836349	0	0	40.31632614	113.7142563	0.270982981	20.64248085	56.18338013	0.631146014	77.45700073	46.00559616	74.12999725	988.3999634	1186.079956	2248.609863	222.3899994	0	0	0	0	1779.119995	370.6499939	74.12999725	24.70999908	9.81431675	69.5921936	48.27892685	26.61611557	1
14	14	95	Pre-Treatment	Not treated, Not burned, No Burn	0	0	0	0	0	0						181.4268296	154.6783295	4.904994965	1.436455042	0	18.80094122	0	0	17.7472496	136.8173523	0.11368268	13.11994839	59.67422104	0.235051781	73.02922058	5.450521946	345.9400024	963.6900024	123.5499954	1433.179932	123.5499954	0	0	0	0	1210.790039	123.5499954	74.12999725	24.70999908	8.920865059	21.70602989	44.09388733	79.95751953	1
15	15	96	Pre-Treatment	Not treated, Not burned, No Burn	0	0	0	0	0	0						240.2810836	163.8220978	40.1694603	3.133210385	6.04256974	23.31039207	0	0	27.30620193	129.9015045	6.614395142	22.02749634	67.82603455	5.615571022	95.46910095	30.8754158	247.0999908	1581.439941	1260.209961	3088.75	197.6799927	0	0	0	0	2495.709961	494.1999817	98.83999634	0	22.29899406	87.52307129	54.00002289	0	1
16	16	101	Pre-Treatment	Not treated, Not burned, No Burn	0	0	0	0	0	0						155.5258377	103.6405945	11.9822998	3.029497175	18.35594441	16.92778472	0	0	83.69917297	19.94146347	0	57.50866699	13.06509876	0	70.57377625	19.26673126	370.6499939	543.6199951	0	914.2699585	74.12999725	0	0	0	0	667.1699829	98.83999634	148.2599945	0	11.47179317	13.56380844	78.60502625	0	1
17	17	104	Pre-Treatment	Not treated, Not burned, No Burn	0	0	0	0	0	0						240.3295606	207.9026031	8.915558815	1.165177126	5.322535567	12.97334321	0	0	97.06690216	105.4983215	0	58.48669434	61.36404037	0	121.8973312	5.231374264	494.1999817	1704.98999	0	2322.73999	172.9700012	0	0	0	0	1532.02002	667.1699829	123.5499954	0	33.70085907	106.4913559	67.7105484	0	1
18	18	105	Pre-Treatment	Not treated, Not burned, No Burn	0	0	0	0	0	0						336.0292678	236.294281	19.68602562	3.327402728	32.19201142	41.00131462	-23.03077126	0	9.764005661	226.5303192	0	6.514578342	130.7161865	0	137.2307587	16.45825958	74.12999725	938.9799805	0	1013.109985	148.2599945	0	0	11.66180038	123.5499954	345.9400024	518.9099731	123.5499954	24.70999908	10.61692142	112.1461639	79.69762421	33.83362198	1
1	1	8	Pre-Treatment	Treated, Burned	2	47	0.001037839	0.021203462	0	0.0222413						150.5979659	75.55421448	3.973423481	3.6825993	33.8713315	33.5163971	0	0	9.432559013	66.12165833	0	7.3897295	35.71747971	0	43.10720825	2.894317865	49.41999817	617.75	0	667.1699829	12.35499954	0	0	0	0	506.5549927	74.12999725	74.12999725	12.35499954	5.364346027	12.22396946	44.4930687	13.47283459	1
2	2	15	Pre-Treatment	Treated, Burned	3	94	0.052170377	0.105976246	0.09265995	0.25080657						140.7560827	47.88955307	21.79620171	3.6825993	33.8713315	33.5163971	0	0	21.23354912	26.65600395	0	12.41585541	16.66263008	0	29.0784874	12.74244976	135.9049988	1124.304932	0	1260.209961	37.06499863	0	0	0	0	1124.304932	111.1949997	24.70999908	0	18.16391563	15.67356491	14.05207443	0	1
3	3	22	Pre-Treatment	Treated, Burned	2	86	0.003269963	0	0.062296718	0.065566681						210.5903474	139.5200195	0	3.6825993	33.8713315	33.5163971	0	0	29.36219597	120.8737488	0	21.25402832	61.33505249	0	82.58908081	0	172.9700012	889.5599976	0	1062.530029	0	0	0	0	0	593.039978	345.9400024	123.5499954	0	14.52100468	61.72913361	73.98580933	0	1
4	4	23	Pre-Treatment	Treated, Burned	3	0	0.367327571	0.195903614	0.092387743	0.655618906						149.5330583	78.46273041	0	3.6825993	33.8713315	33.5163971	0	0	46.38563919	62.41450119	0	27.04335213	34.7959938	0	61.83934784	0	222.3899994	852.4949951	0	1074.88501	0	0	0	0	0	580.6849976	481.8450012	12.35499954	0	11.60961628	90.37674713	6.81377697	0	1
5	5	29	Pre-Treatment	Treated, Burned	2	65	0.417583376	0.014385508	0	0.03731915						158.7695619	87.69923401	0	3.6825993	33.8713315	33.5163971	0	0	39.11505508	86.20922852	0	24.32141304	44.22092056	0	68.54233551	0	197.6799927	815.4299927	0	1013.109985	0	0	0	0	0	630.1049805	284.1650085	98.83999634	0	10.62692451	61.85126877	52.84608841	0	1
6	6	36	Pre-Treatment	Treated, Burned	2	81	0.055329062	0	0	0.031061931						174.0797426	103.0094147	0	3.6825993	33.8713315	33.5163971	0	0	70.56975555	70.06070709	0	39.33705139	35.6506691	0	74.98771667	0	247.0999908	383.0050049	0	630.1049805	0	0	0	0	0	247.0999908	271.8099976	98.83999634	12.35499954	5.371011257	55.81010056	58.34503174	21.1043148	1
7	7	59	Pre-Treatment	Treated, Burned	2	67	0.133762226	0.034301087	0.12556307	0.293626368						246.563141	175.4928131	0	3.6825993	33.8713315	33.5163971	0	0	144.9458466	30.54696083	0	73.41054535	17.08283043	0	90.49336243	0	321.2299805	531.2650146	0	852.4949951	0	0	0	0	0	457.1349792	247.0999908	98.83999634	49.41999817	8.708260536	50.99227905	48.96856689	66.82369995	1
8	8	62	Pre-Treatment	Treated, Burned	2	44	0.184375465	0.098412581	0	0.282788038						162.9041177	79.18641663	12.6473732	3.6825993	33.8713315	33.5163971	0	0	40.00450134	39.18192291	0	24.31865692	20.47981071	0	44.79846573	7.110974312	160.6149902	321.2299805	0	481.8450012	12.35499954	0	0	0	0	210.0350037	222.3899994	49.41999817	0	5.608291149	48.53840256	25.03972435	0	1
9	9	63	Pre-Treatment	Treated, Burned	3	72	0.64467591	0	0	0						119.5298349	48.45950699	0	3.6825993	33.8713315	33.5163971	0	0	23.56769943	24.89179802	0	14.00643158	12.71997166	0	26.72640419	0	61.77499771	135.9049988	0	197.6799927	0	0	0	0	0	49.41999817	86.48500061	61.77499771	0	1.708798647	14.81351185	31.93719101	0	0.983553946
10	10	64	Pre-Treatment	Treated, Burned	4	93	0.609566748	0	0	0.031541985						158.0760652	87.0057373	0	3.6825993	33.8713315	33.5163971	0	0	55.17348862	29.61125946	2.220988274	28.24616241	15.23541355	2.16173768	45.64331818	0	123.5499954	247.0999908	24.70999908	395.3599854	0	0	0	0	0	197.6799927	98.83999634	98.83999634	0	4.84512949	22.70414543	59.45646286	0	1
11	11	67	Pre-Treatment	Treated, Burned	3	87	0.103496194	0.131872937	0	0.235369131						186.0924226	115.0220947	0	3.6825993	33.8713315	33.5163971	0	0	79.18473053	59.53344727	1.09428823	45.08905792	32.58792114	1.214329839	78.89131165	0	247.0999908	864.8499756	24.70999908	1136.660034	0	0	0	0	0	679.5249634	370.6499939	86.48500061	0	13.51047897	79.53318024	46.76882553	0	1
12	12	68	Pre-Treatment	Treated, Burned	3	68	0.315343887	0.162764102	0	0.478107959						234.5085603	163.4382324	0	3.6825993	33.8713315	33.5163971	0	0	114.4973145	61.4769516	0	49.83699417	33.30734634	0	83.14434052	0	172.9700012	383.0050049	0	555.9749756	0	0	0	0	0	210.0350037	197.6799927	98.83999634	49.41999817	3.806712389	35.86577606	63.06307983	73.23869324	1
13	13	97	Pre-Treatment	Treated, Burned	2	2	0	0	0	0						278.3326235	205.853241	1.409054637	3.6825993	33.8713315	33.5163971	0	0	102.7862473	71.18367767	44.01498413	47.5785141	39.29008484	25.8184433	112.6870346	3.606548548	148.2599945	741.2999878	61.77499771	951.3349609	12.35499954	0	0	0	0	469.4899902	308.875	148.2599945	24.70999908	14.24462032	58.00827789	95.54662323	50.18537903	1
14	14	4	Pre-Treatment	Not Treated, Burned	4	81	0.981392562	0	0.018607443	1						335.0873834	236.8196411	27.1974144	3.6825993	33.8713315	33.5163971	0	0	36.15219116	200.6673889	0	20.48939133	84.9320755	0	105.4214706	8.781006813	123.5499954	1013.109985	0	1136.660034	37.06499863	0	0	0	0	630.1049805	333.5849915	148.2599945	24.70999908	31.54111862	70.27194977	84.92845154	50.07809067	1
15	15	9	Pre-Treatment	Not Treated, Burned	5	100	1	0	0	1						202.0794612	127.5214539	3.487679482	3.6825993	33.8713315	33.5163971	0	0	17.63716507	109.8843231	0	12.35768795	60.71173859	0	73.06942749	1.390086532	210.0350037	1359.049927	0	1569.084961	12.35499954	0	0	0	0	1149.015015	383.0050049	24.70999908	12.35499954	22.55726814	78.74983978	14.96730995	11.24707508	1
16	16	10	Pre-Treatment	Not Treated, Burned	4	100	1	0	0	1						189.9899065	118.9195786	0	3.6825993	33.8713315	33.5163971	0	0	77.08641815	41.83315277	0	33.08507538	26.21678925	0	59.30185699	0	24.70999908	1087.23999	0	1111.949951	0	0	0	0	0	938.9799805	148.2599945	0	24.70999908	15.35515499	15.31693363	0	88.24747467	1
17	17	16	Pre-Treatment	Not Treated, Burned	4	100	0.795844078	0.028721174	0.065495908	0.89006114						210.6073295	130.8750763	8.661925316	3.6825993	33.8713315	33.5163971	0	0	90.92923737	39.94583893	0	61.68982315	23.77698708	0	85.46681213	0	1161.369995	593.039978	0	1754.409912	0	0	0	0	0	1532.02002	172.9700012	24.70999908	24.70999908	51.75608826	34.31391907	15.47122669	29.33381844	1
18	18	17	Pre-Treatment	Not Treated, Burned	4	100	0.408165455	0.591834545	0	1						191.281151	120.2108231	0	3.6825993	33.8713315	33.5163971	0	0	102.3898468	17.82096291	0	53.7859726	10.54896641	0	64.33494568	0	172.9700012	383.0050049	0	555.9749756	0	0	0	0	0	308.875	172.9700012	37.06499863	37.06499863	6.38424015	29.07304573	20.26092339	64.49258423	1
19	19	24	Pre-Treatment	Not Treated, Burned	4	100	0.643307865	0	0	0.643307865						125.3139564	45.58170319	8.661925316	3.6825993	33.8713315	33.5163971	0	0	31.76052666	13.82117367	0	16.98126984	7.8358531	0	24.81712341	0	135.9049988	135.9049988	0	271.8099976	0	0	0	0	0	148.2599945	111.1949997	0	12.35499954	0.966612816	24.65457153	0	19.96052361	0.966089964
20	20	25	Pre-Treatment	Not Treated, Burned	5	100	1	0	0	1						189.4508287	105.9275894	12.45291138	3.6825993	33.8713315	33.5163971	0	0	0	105.9275894	0	0	58.35776901	0	58.35776901	4.990185738	0	1087.23999	0	1087.23999	49.41999817	0	0	0	0	593.039978	481.8450012	12.35499954	0	14.10488701	86.55628204	5.266440868	0	1
21	21	31	Pre-Treatment	Not Treated, Burned	5	100	1	0	0	1						169.5663949	76.29865265	22.1974144	3.6825993	33.8713315	33.5163971	0	0	17.99720573	58.3014679	0	11.99152374	31.03147125	0	43.02299118	0	185.3249969	555.9749756	0	741.2999878	0	0	0	0	0	469.4899902	234.7449951	37.06499863	0	9.969609261	41.73273849	24.59633064	0	1
22	22	32	Pre-Treatment	Not Treated, Burned	4	100	1	0	0	1						145.9645959	57.69685364	17.1974144	3.6825993	33.8713315	33.5163971	0	0	41.57720184	16.11965179	0	22.31094742	9.085434914	0	31.39638519	0	160.6149902	593.039978	0	753.6549683	0	0	0	0	0	691.8800049	24.70999908	12.35499954	24.70999908	9.727739334	4.233972549	7.546218872	36.1889267	1
23	23	37	Pre-Treatment	Not Treated, Burned	5	100	1	0	0	1						209.2203909	128.7499237	9.400139332	3.6825993	33.8713315	33.5163971	0	0	5.33366251	123.4162369	0	4.304691315	61.34162521	0	65.64631653	2.144518852	172.9700012	951.3349609	0	1124.304932	24.70999908	0	0	0	0	864.8499756	197.6799927	24.70999908	37.06499863	16.21528816	35.71456146	12.10818672	64.71188354	1
24	24	38	Pre-Treatment	Not Treated, Burned	5	100	1	0	0	1						268.3886558	188.6564026	8.661925316	3.6825993	33.8713315	33.5163971	0	0	61.21448135	113.0054626	0	32.25769424	52.27998352	0	90.57450867	7.890890121	333.5849915	605.3950195	0	976.0449829	12.35499954	0	0	0	0	568.3300171	284.1650085	86.48500061	37.06499863	10.79617786	71.44276428	52.3982811	54.01916504	1
25	25	43	Pre-Treatment	Not Treated, Burned	4	100	1	0	0	1						213.2776407	140.2384338	1.968878984	3.6825993	33.8713315	33.5163971	0	0	93.95649719	41.73019028	4.55175972	52.90500259	23.62558365	5.360044479	81.890625	1.972362518	321.2299805	827.7849731	172.9700012	1321.984985	24.70999908	0	0	0	0	864.8499756	333.5849915	123.5499954	0	14.59183025	55.59707642	70.04953766	0	1
26	26	44	Pre-Treatment	Not Treated, Burned	5	100	1	0	0	1						133.1518256	58.43165207	3.6498456	3.6825993	33.8713315	33.5163971	0	0	21.35631371	33.71724319	3.358104706	14.10360909	19.59827423	2.660393238	36.36227417	3.478910685	172.9700012	642.4599609	24.70999908	840.1400146	37.06499863	0	0	0	0	605.3950195	222.3899994	12.35499954	0	15.64344311	38.39044189	4.397771358	0	1
27	27	45	Pre-Treatment	Not Treated, Burned	5	100	1	0	0	1						247.2206422	176.1503143	0	3.6825993	33.8713315	33.5163971	0	0	142.6331635	33.51710129	0	67.62152863	19.15678406	0	86.77830505	0	111.1949997	568.3300171	0	679.5249634	0	0	0	0	0	420.0700073	185.3249969	24.70999908	49.41999817	9.420642853	29.32038116	20.55910492	116.8501129	1
28	28	50	Pre-Treatment	Not Treated, Burned	5	100	1	0	0	1						189.1709405	102.8144913	15.28612137	3.6825993	33.8713315	33.5163971	0	0	52.13604355	50.6623764	0.016067132	29.89083672	28.33807945	0.039133556	58.2680397	4.920016289	321.2299805	790.7199707	12.35499954	1124.304932	49.41999817	0	0	0	0	778.3649902	321.2299805	12.35499954	12.35499954	12.15943623	54.32041931	4.153115749	32.18149948	1
29	29	55	Pre-Treatment	Not Treated, Burned	5	100	1	0	0	1						167.4690896	79.20134735	17.1974144	3.6825993	33.8713315	33.5163971	0	0	42.08684921	36.17126465	0.943257689	34.85428619	19.72118187	0.962747991	55.53821564	0	803.0750122	630.1049805	12.35499954	1445.535034	0	0	0	0	0	1050.174927	358.2949829	37.06499863	0	17.5228672	43.0280304	18.65048027	0	1
30	30	56	Pre-Treatment	Not Treated, Burned	4	87	0.975701153	0	0	0.975701153						173.7946846	94.06243134	8.661925316	3.6825993	33.8713315	33.5163971	0	0	11.21364307	82.84879303	0	9.757842064	40.02886963	0	49.78671265	0	185.3249969	296.519989	0	481.8450012	0	0	0	0	0	222.3899994	160.6149902	86.48500061	12.35499954	7.047142506	24.12143898	49.59799194	13.29584503	1
31	31	60	Pre-Treatment	Not Treated, Burned	4	100	1	0	0	1						228.9043886	157.8340607	0	3.6825993	33.8713315	33.5163971	0	0	50.56171036	18.42999649	88.84235382	28.03985214	10.84813499	50.43626785	89.32424927	0	185.3249969	457.1349792	160.6149902	803.0750122	0	0	0	0	0	555.9749756	172.9700012	61.77499771	12.35499954	11.6380806	28.28855705	31.87966728	86.02774811	1
32	32	61	Pre-Treatment	Not Treated, Burned	5	100	1	0	0	1						157.6257316	77.89347839	8.661925316	3.6825993	33.8713315	33.5163971	0	0	0.649705589	77.24377441	0	0.704403996	41.08109665	0	41.78549957	0	24.70999908	803.0750122	0	827.7849731	0	0	0	0	0	494.1999817	284.1650085	49.41999817	0	7.807503223	46.60126114	23.4847374	0	1
33	33	65	Pre-Treatment	Not Treated, Burned	5	100	1	0	0	1						126.5081483	55.43782043	0	3.6825993	33.8713315	33.5163971	0	0	5.708810806	49.71224594	0.016759006	4.950300694	25.5679245	0.039133556	30.55735779	0	135.9049988	444.7799988	12.35499954	593.039978	0	0	0	0	0	370.6499939	210.0350037	0	12.35499954	4.69613409	35.56788254	0	15.17380905	1
34	34	66	Pre-Treatment	Not Treated, Burned	2	20	0.083099447	0.012867961	0	0.095967412						123.8194176	48.23617935	4.512910366	3.6825993	33.8713315	33.5163971	0	0	3.18791461	45.04826736	0	3.117160082	28.80774307	0	31.92490196	5.085796833	148.2599945	296.519989	0	444.7799988	24.70999908	0	0	0	0	234.7449951	185.3249969	24.70999908	0	4.635633469	32.58130264	11.01925087	0	1
35	35	69	Pre-Treatment	Not Treated, Burned	2	79	0.20408313	0.010201958	0	0.214285091						103.7141763	32.64384842	0	3.6825993	33.8713315	33.5163971	0	0	22.38849068	8.656238556	1.59911561	14.54584885	5.255417824	1.563088179	21.36435318	0	135.9049988	74.12999725	12.35499954	222.3899994	0	0	0	0	0	86.48500061	111.1949997	24.70999908	0	1.171306968	16.68611908	14.78641891	0	0.98087424
36	36	70	Pre-Treatment	Not Treated, Burned	2	27	0.089870065	0	0.015857697	0.105727762						158.9226495	58.20248795	29.64983368	3.6825993	33.8713315	33.5163971	0	0	45.4249649	7.189957619	5.587561131	23.84335518	3.974779606	4.164499283	31.98263168	11.5666275	111.1949997	123.5499954	61.77499771	296.519989	24.70999908	0	0	0	0	185.3249969	74.12999725	12.35499954	24.70999908	1.533105612	11.31006813	4.737308502	40.62200165	0.94501996
37	37	71	Pre-Treatment	Not Treated, Burned	3	94	0.594469726	0	0.095488682	0.689958394						84.47021689	13.39988899	0	3.6825993	33.8713315	33.5163971	0	0	12.78729916	0	0.612590849	16.85754585	0	0.716363192	17.57390785	0	518.9099731	0	24.70999908	543.6199951	0	0	0	0	0	370.6499939	172.9700012	0	0	3.067225218	10.33266068	0	0	0.999253869
38	38	74	Pre-Treatment	Not Treated, Burned	3	34	0.1255752	0.113007464	0.030816382	0.269399047						114.3334457	32.60119247	10.66192532	3.6825993	33.8713315	33.5163971	0	0	22.203825	0.058992378	10.33837986	16.95710182	0.039133556	11.19745636	28.19369316	0	197.6799927	12.35499954	271.8099976	481.8450012	0	0	0	0	0	247.0999908	222.3899994	12.35499954	0	4.860565662	21.65558624	6.085042	0	1
39	39	75	Pre-Treatment	Not Treated, Burned	5	99	1	0	0	1						113.9020769	42.83174896	0	3.6825993	33.8713315	33.5163971	0	0	13.78272057	25.96696854	3.082048893	14.09634495	15.53595734	4.265933514	33.89824295	0	901.914978	296.519989	333.5849915	1532.02002	0	0	0	0	0	1346.694946	160.6149902	24.70999908	0	12.00083256	19.37810707	11.4528017	0	1
1	1	8	Post-Treatment	Treated, Burned	2	47	0.001037839	0.021203462	0	0.0222413						99.54764037	66.68096161	3.973423481	2.2180618	3.85043458	22.8247589	-8.873252869	0	9.318240166	57.36273193	0	7.3897295	30.31704521	0	37.70677567	2.894317865	49.41999817	98.83999634	0	148.2599945	12.35499954	0	0	5.400430679	518.9099731	12.35499954	49.41999817	74.12999725	12.35499954	0.058992378	8.692532539	44.456604	13.47283459	0.980923891
2	2	15	Post-Treatment	Treated, Burned	3	94	0.052170377	0.105976246	0.09265995	0.25080657						74.49305539	23.8035984	21.79620171	2.2180618	3.85043458	22.8247589	-24.08595467	0	21.34268188	2.460919857	0	12.41585541	1.596210718	0	14.01206589	12.74244976	135.9049988	24.70999908	0	160.6149902	37.06499863	0	0	15.06641865	1099.594971	74.12999725	61.77499771	24.70999908	0	0.877592802	8.792415619	14.13359547	0	0.948047698
3	3	22	Post-Treatment	Treated, Burned	2	86	0.003269963	0	0.062296718	0.065566681						89.99056439	61.09730911	0	2.2180618	3.85043458	22.8247589	-78.42271042	0	29.59257889	31.5047226	0	21.25402832	14.6487236	0	35.90275192	0	172.9700012	86.48500061	0	259.4549866	0	0	0	46.6863327	803.0750122	49.41999817	148.2599945	61.77499771	0	0.62954253	23.76914024	36.69861221	0	0.965907156
4	4	23	Post-Treatment	Treated, Burned	3	0	0.367327571	0.195903614	0.092387743	0.655618906						77.85299115	48.95973587	0	2.2180618	3.85043458	22.8247589	-29.50299454	0	46.75680542	2.202932596	0	27.04335213	1.258535147	0	28.30188942	0	222.3899994	49.41999817	0	271.8099976	0	0	0	33.53746033	803.0750122	37.06499863	222.3899994	12.35499954	0	0.176977128	41.70536041	7.077398777	0	0.992283046
5	5	29	Post-Treatment	Treated, Burned	2	65	0.417583376	0.014385508	0	0.03731915						103.3915158	74.4982605	0	2.2180618	3.85043458	22.8247589	-13.20097351	0	39.2673645	35.23089981	0	24.32141304	16.63176155	0	40.95317459	0	197.6799927	210.0350037	0	407.7149963	0	0	0	27.5891571	605.3950195	210.0350037	98.83999634	98.83999634	0	2.230954409	19.28029823	52.98701477	0	0.221521035
6	6	36	Post-Treatment	Treated, Burned	2	81	0.055329062	0	0	0.031061931						101.6049633	72.71170807	0	2.2180618	3.85043458	22.8247589	-30.2977066	0	70.98490906	1.726788282	0	39.33705139	0.978338897	0	40.31539154	0	247.0999908	12.35499954	0	259.4549866	0	0	0	34.67232895	370.6499939	98.83999634	86.48500061	61.77499771	12.35499954	1.217544675	19.46928215	30.7082653	21.31660652	0.131757677
7	7	59	Post-Treatment	Treated, Burned	2	67	0.133762226	0.034301087	0.12556307	0.293626368						182.7086239	153.8153687	0	2.2180618	3.85043458	22.8247589	-21.67744446	0	145.3390656	8.476325989	0	73.41054535	4.207890511	0	77.61843109	0	321.2299805	24.70999908	0	345.9400024	0	0	0	12.87493992	506.5549927	37.06499863	160.6149902	98.83999634	49.41999817	0.808217525	36.81497955	49.06875992	67.12342834	0.057865754
8	8	62	Post-Treatment	Treated, Burned	2	44	0.184375465	0.098412581	0	0.282788038						95.15985684	53.61922836	12.6473732	2.2180618	3.85043458	22.8247589	-25.56718826	0	40.17444229	13.44479561	0	24.31865692	7.330935955	0	31.64959335	7.110974312	160.6149902	123.5499954	0	284.1650085	12.35499954	0	0	13.14887524	197.6799927	74.12999725	172.9700012	37.06499863	0	1.522773266	37.50081253	14.59565067	0	0.975794852
9	9	63	Post-Treatment	Treated, Burned	3	72	0.64467591	0	0	0						62.25757031	33.36431503	0	2.2180618	3.85043458	22.8247589	-15.09519196	0	23.59829521	9.766019821	0	14.00643158	5.323729038	0	19.33016014	0	61.77499771	74.12999725	0	135.9049988	0	0	0	7.396242619	61.77499771	24.70999908	61.77499771	49.41999817	0	0.608927786	11.34634876	21.40903854	0	0.586390734
10	10	64	Post-Treatment	Treated, Burned	4	93	0.609566748	0	0	0.031541985						106.0823117	77.1890564	0	2.2180618	3.85043458	22.8247589	-9.816680908	0	55.14111328	19.86811829	2.179822922	28.24616241	9.639315605	2.16173768	40.04721832	0	123.5499954	61.77499771	24.70999908	210.0350037	0	0	0	5.596098423	185.3249969	37.06499863	74.12999725	98.83999634	0	0.640326381	17.09127808	59.45744324	0	0.204167888
11	11	67	Post-Treatment	Treated, Burned	3	87	0.103496194	0.131872937	0	0.235369131						124.1444989	95.25124359	0	2.2180618	3.85043458	22.8247589	-19.77085114	0	79.62529755	14.54023075	1.085703015	45.08905792	7.855513573	1.214329839	54.15890121	0	247.0999908	172.9700012	24.70999908	444.7799988	0	0	0	24.73240662	691.8800049	135.9049988	234.7449951	74.12999725	0	2.568781376	52.2873497	40.39510345	0	1
12	12	68	Post-Treatment	Treated, Burned	3	68	0.315343887	0.162764102	0	0.478107959						158.005682	129.1124268	0	2.2180618	3.85043458	22.8247589	-34.32580566	0	114.9038086	14.20862198	0	49.83699417	6.657400608	0	56.49438858	0	172.9700012	74.12999725	0	247.0999908	0	0	0	26.64995193	308.875	74.12999725	61.77499771	61.77499771	49.41999817	0.848466218	12.27943325	42.39297485	73.59156036	0.664245009
13	13	97	Post-Treatment	Treated, Burned	2	2	0	0	0	0						178.791522	148.489212	1.409054637	2.2180618	3.85043458	22.8247589	-57.36402893	0	103.1267242	0	45.36246872	47.5785141	0	25.8184433	73.3969574	3.606548548	148.2599945	0	61.77499771	210.0350037	12.35499954	0	0	39.29008484	741.2999878	12.35499954	37.06499863	135.9049988	24.70999908	0.25581798	7.393189907	89.1374054	51.7027626	0.044029474
14	14	4	Post-Treatment	Not Treated, Burned	4	81	0.981392562	0	0.018607443	1						335.0873834	236.8196411	27.1974144	3.6825993	33.8713315	33.5163971	0	0	36.15219116	200.6673889	0	20.48939133	84.9320755	0	105.4214706	8.781006813	123.5499954	1013.109985	0	1136.660034	37.06499863	0	0	0	0	630.1049805	333.5849915	148.2599945	24.70999908	31.54111862	70.27194977	84.92845154	50.07809067	1
15	15	9	Post-Treatment	Not Treated, Burned	5	100	1	0	0	1						202.0794613	127.5214539	3.487679482	3.6825993	33.8713315	33.5163971	0	0	17.63716507	109.8843231	0	12.35768795	60.71173859	0	73.06942749	1.390086532	210.0350037	1359.049927	0	1569.084961	12.35499954	0	0	0	0	1149.015015	383.0050049	24.70999908	12.35499954	22.55726814	78.74983978	14.96730995	11.24707508	1
16	16	10	Post-Treatment	Not Treated, Burned	4	100	1	0	0	1						189.9899065	118.9195786	0	3.6825993	33.8713315	33.5163971	0	0	77.08641815	41.83315277	0	33.08507538	26.21678925	0	59.30185699	0	24.70999908	1087.23999	0	1111.949951	0	0	0	0	0	938.9799805	148.2599945	0	24.70999908	15.35515499	15.31693363	0	88.24747467	1
17	17	16	Post-Treatment	Not Treated, Burned	4	100	0.795844078	0.028721174	0.065495908	0.89006114						210.6073295	130.8750763	8.661925316	3.6825993	33.8713315	33.5163971	0	0	90.92923737	39.94583893	0	61.68982315	23.77698708	0	85.46681213	0	1161.369995	593.039978	0	1754.409912	0	0	0	0	0	1532.02002	172.9700012	24.70999908	24.70999908	51.75608826	34.31391907	15.47122669	29.33381844	1
18	18	17	Post-Treatment	Not Treated, Burned	4	100	0.408165455	0.591834545	0	1						181.2548601	110.1845322	0	3.6825993	33.8713315	33.5163971	-10.20631886	0	102.5703278	7.614193916	0	53.7859726	4.522398949	0	58.3083725	0	172.9700012	259.4549866	0	432.4249878	0	0	0	6.026567936	123.5499954	234.7449951	123.5499954	37.06499863	37.06499863	3.08462739	22.13218117	20.3002243	64.66748047	0.986956358
19	19	24	Post-Treatment	Not Treated, Burned	4	100	0.643307865	0	0	0.643307865						125.3139564	45.58170319	8.661925316	3.6825993	33.8713315	33.5163971	0	0	31.76052666	13.82117367	0	16.98126984	7.8358531	0	24.81712341	0	135.9049988	135.9049988	0	271.8099976	0	0	0	0	0	148.2599945	111.1949997	0	12.35499954	0.966612816	24.65457153	0	19.96052361	0.965399146
20	20	25	Post-Treatment	Not Treated, Burned	5	100	1	0	0	1						189.4508287	105.9275894	12.45291138	3.6825993	33.8713315	33.5163971	0	0	0	105.9275894	0	0	58.35776901	0	58.35776901	4.990185738	0	1087.23999	0	1087.23999	49.41999817	0	0	0	0	593.039978	481.8450012	12.35499954	0	14.10488701	86.55628204	5.266440868	0	1
21	21	31	Post-Treatment	Not Treated, Burned	5	100	1	0	0	1						169.566395	76.29865265	22.1974144	3.6825993	33.8713315	33.5163971	0	0	17.99720573	58.3014679	0	11.99152374	31.03147125	0	43.02299118	0	185.3249969	555.9749756	0	741.2999878	0	0	0	0	0	469.4899902	234.7449951	37.06499863	0	9.969609261	41.73273849	24.59633064	0	1
22	22	32	Post-Treatment	Not Treated, Burned	4	100	1	0	0	1						145.9645959	57.69685364	17.1974144	3.6825993	33.8713315	33.5163971	0	0	41.57720184	16.11965179	0	22.31094742	9.085434914	0	31.39638519	0	160.6149902	593.039978	0	753.6549683	0	0	0	0	0	691.8800049	24.70999908	12.35499954	24.70999908	9.727739334	4.233972549	7.546218872	36.1889267	1
23	23	37	Post-Treatment	Not Treated, Burned	5	100	1	0	0	1						209.2203909	128.7499237	9.400139332	3.6825993	33.8713315	33.5163971	0	0	5.33366251	123.4162369	0	4.304691315	61.34162521	0	65.64631653	2.144518852	172.9700012	951.3349609	0	1124.304932	24.70999908	0	0	0	0	864.8499756	197.6799927	24.70999908	37.06499863	16.21528816	35.71456146	12.10818672	64.71188354	1
24	24	38	Post-Treatment	Not Treated, Burned	5	100	1	0	0	1						268.3886558	188.6564026	8.661925316	3.6825993	33.8713315	33.5163971	0	0	61.21448135	113.0054626	0	32.25769424	52.27998352	0	90.57450867	7.890890121	333.5849915	605.3950195	0	976.0449829	12.35499954	0	0	0	0	568.3300171	284.1650085	86.48500061	37.06499863	10.79617786	71.44276428	52.3982811	54.01916504	1
25	25	43	Post-Treatment	Not Treated, Burned	4	100	1	0	0	1						213.2776407	140.2384338	1.968878984	3.6825993	33.8713315	33.5163971	0	0	93.95649719	41.73019028	4.55175972	52.90500259	23.62558365	5.360044479	81.890625	1.972362518	321.2299805	827.7849731	172.9700012	1321.984985	24.70999908	0	0	0	0	864.8499756	333.5849915	123.5499954	0	14.59183025	55.59707642	70.04953766	0	1
26	26	44	Post-Treatment	Not Treated, Burned	5	100	1	0	0	1						133.1518256	58.43165207	3.6498456	3.6825993	33.8713315	33.5163971	0	0	21.35631371	33.71724319	3.358104706	14.10360909	19.59827423	2.660393238	36.36227417	3.478910685	172.9700012	642.4599609	24.70999908	840.1400146	37.06499863	0	0	0	0	605.3950195	222.3899994	12.35499954	0	15.64344311	38.39044189	4.397771358	0	1
27	27	45	Post-Treatment	Not Treated, Burned	5	100	1	0	0	1						247.2206422	176.1503143	0	3.6825993	33.8713315	33.5163971	0	0	142.6331635	33.51710129	0	67.62152863	19.15678406	0	86.77830505	0	111.1949997	568.3300171	0	679.5249634	0	0	0	0	0	420.0700073	185.3249969	24.70999908	49.41999817	9.420642853	29.32038116	20.55910492	116.8501129	1
28	28	50	Post-Treatment	Not Treated, Burned	5	100	1	0	0	1						189.1709406	102.8144913	15.28612137	3.6825993	33.8713315	33.5163971	0	0	52.13604355	50.6623764	0.016067132	29.89083672	28.33807945	0.039133556	58.2680397	4.920016289	321.2299805	790.7199707	12.35499954	1124.304932	49.41999817	0	0	0	0	778.3649902	321.2299805	12.35499954	12.35499954	12.15943623	54.32041931	4.153115749	32.18149948	1
29	29	55	Post-Treatment	Not Treated, Burned	5	100	1	0	0	1						167.4690897	79.20134735	17.1974144	3.6825993	33.8713315	33.5163971	0	0	42.08684921	36.17126465	0.943257689	34.85428619	19.72118187	0.962747991	55.53821564	0	803.0750122	630.1049805	12.35499954	1445.535034	0	0	0	0	0	1050.174927	358.2949829	37.06499863	0	17.5228672	43.0280304	18.65048027	0	1
30	30	56	Post-Treatment	Not Treated, Burned	4	87	0.975701153	0	0	0.975701153						173.7946846	94.06243134	8.661925316	3.6825993	33.8713315	33.5163971	0	0	11.21364307	82.84879303	0	9.757842064	40.02886963	0	49.78671265	0	185.3249969	296.519989	0	481.8450012	0	0	0	0	0	222.3899994	160.6149902	86.48500061	12.35499954	7.047142506	24.12143898	49.59799194	13.29584503	1
31	31	60	Post-Treatment	Not Treated, Burned	4	100	1	0	0	1						228.9043886	157.8340607	0	3.6825993	33.8713315	33.5163971	0	0	50.56171036	18.42999649	88.84235382	28.03985214	10.84813499	50.43626785	89.32424927	0	185.3249969	457.1349792	160.6149902	803.0750122	0	0	0	0	0	555.9749756	172.9700012	61.77499771	12.35499954	11.6380806	28.28855705	31.87966728	86.02774811	1
32	32	61	Post-Treatment	Not Treated, Burned	5	100	1	0	0	1						157.6257316	77.89347839	8.661925316	3.6825993	33.8713315	33.5163971	0	0	0.649705589	77.24377441	0	0.704403996	41.08109665	0	41.78549957	0	24.70999908	803.0750122	0	827.7849731	0	0	0	0	0	494.1999817	284.1650085	49.41999817	0	7.807503223	46.60126114	23.4847374	0	1
33	33	65	Post-Treatment	Not Treated, Burned	5	100	1	0	0	1						126.5081483	55.43782043	0	3.6825993	33.8713315	33.5163971	0	0	5.708810806	49.71224594	0.016759006	4.950300694	25.5679245	0.039133556	30.55735779	0	135.9049988	444.7799988	12.35499954	593.039978	0	0	0	0	0	370.6499939	210.0350037	0	12.35499954	4.69613409	35.56788254	0	15.17380905	1
34	34	66	Post-Treatment	Not Treated, Burned	2	20	0.083099447	0.012867961	0	0.095967412						123.8194176	48.23617935	4.512910366	3.6825993	33.8713315	33.5163971	0	0	3.18791461	45.04826736	0	3.117160082	28.80774307	0	31.92490196	5.085796833	148.2599945	296.519989	0	444.7799988	24.70999908	0	0	0	0	234.7449951	185.3249969	24.70999908	0	4.635633469	32.58130264	11.01925087	0	1
35	35	69	Post-Treatment	Not Treated, Burned	2	79	0.20408313	0.010201958	0	0.214285091						103.7141763	32.64384842	0	3.6825993	33.8713315	33.5163971	0	0	22.38849068	8.656238556	1.59911561	14.54584885	5.255417824	1.563088179	21.36435318	0	135.9049988	74.12999725	12.35499954	222.3899994	0	0	0	0	0	86.48500061	111.1949997	24.70999908	0	1.171306968	16.68611908	14.78641891	0	0.98064965
36	36	70	Post-Treatment	Not Treated, Burned	2	27	0.089870065	0	0.015857697	0.105727762						158.9226495	58.20248795	29.64983368	3.6825993	33.8713315	33.5163971	0	0	45.4249649	7.189957619	5.587561131	23.84335518	3.974779606	4.164499283	31.98263168	11.5666275	111.1949997	123.5499954	61.77499771	296.519989	24.70999908	0	0	0	0	185.3249969	74.12999725	12.35499954	24.70999908	1.533105612	11.31006813	4.737308502	40.62200165	0.944105387
37	37	71	Post-Treatment	Not Treated, Burned	3	94	0.594469726	0	0.095488682	0.689958394						84.47021689	13.39988899	0	3.6825993	33.8713315	33.5163971	0	0	12.78729916	0	0.612590849	16.85754585	0	0.716363192	17.57390785	0	518.9099731	0	24.70999908	543.6199951	0	0	0	0	0	370.6499939	172.9700012	0	0	3.067225218	10.33266068	0	0	0.999246836
38	38	74	Post-Treatment	Not Treated, Burned	3	34	0.1255752	0.113007464	0.030816382	0.269399047						114.3334457	32.60119247	10.66192532	3.6825993	33.8713315	33.5163971	0	0	22.203825	0.058992378	10.33837986	16.95710182	0.039133556	11.19745636	28.19369316	0	197.6799927	12.35499954	271.8099976	481.8450012	0	0	0	0	0	247.0999908	222.3899994	12.35499954	0	4.860565662	21.65558624	6.085042	0	1
39	39	75	Post-Treatment	Not Treated, Burned	5	99	1	0	0	1						113.9020769	42.83174896	0	3.6825993	33.8713315	33.5163971	0	0	13.78272057	25.96696854	3.082048893	14.09634495	15.53595734	4.265933514	33.89824295	0	901.914978	296.519989	333.5849915	1532.02002	0	0	0	0	0	1346.694946	160.6149902	24.70999908	0	12.00083256	19.37810707	11.4528017	0	1
1	1	8	2008	Treated, Burned	2	47	0.001037839	0.021203462	0	0.0222413						86.42411738	65.99323273	3.996464293	0.84065634	0.128100112	15.46566391	0	0.023040812	8.689489365	57.30373383	0	7.3897295	30.27791023	0	37.66764069	2.933451414	49.41999817	86.48500061	0	135.9049988	24.70999908	0.039133556	12.35499954	0	0	0	49.41999817	74.12999725	12.35499954	0	8.161004066	44.35938263	13.47283459	0.102549441
2	2	15	2008	Treated, Burned	3	94	0.052170377	0.105976246	0.09265995	0.25080657						63.02099203	20.63043404	22.28371935	0.487119138	2.195551872	17.42416763	0	0.487517647	18.16951561	2.460919857	0	11.68484116	1.596210718	0	13.28105164	13.47346401	74.12999725	24.70999908	0	98.83999634	98.83999634	0.731014848	61.77499771	0	0	12.35499954	61.77499771	24.70999908	0	0.182804152	7.74131155	12.70632076	0	0.571169615
3	3	22	2008	Treated, Burned	2	86	0.003269963	0	0.062296718	0.065566681						71.20910162	57.77250671	0.06912243	0.356861591	0.000435179	13.0101757	0	0.06912243	26.44476128	31.32774544	0	21.25402832	14.53132248	0	35.78535461	0.117400669	172.9700012	49.41999817	0	222.3899994	37.06499863	0.117400669	37.06499863	0	0	12.35499954	148.2599945	61.77499771	0	0.364200652	21.77637482	35.63192749	0	0.103487208
4	4	23	2008	Treated, Burned	3	0	0.367327571	0.195903614	0.092387743	0.655618906						54.59469801	25.0792923	15.90526819	0.851719856	0.58221966	12.17619801	0	15.90526819	23.053339	2.025955677	0	16.7646904	1.141134501	0	17.90582275	10.39105415	135.9049988	12.35499954	0	148.2599945	123.5499954	10.3960638	123.5499954	0	0	0	135.9049988	12.35499954	0	0	18.67641449	6.402878761	0	0.728834629
5	5	29	2008	Treated, Burned	2	65	0.417583376	0.014385508	0	0.03731915						85.98499858	35.32378387	28.29694843	1.570973635	0.512807488	20.28048515	0	28.29694843	35.32378387	0	0	23.85180855	0	0	23.85180855	17.10136604	160.6149902	0	0	160.6149902	247.0999908	0.939205348	185.3249969	0	0	24.70999908	86.48500061	49.41999817	0	0.978550076	14.00823593	20.33699608	0	0.14124693
6	6	36	2008	Treated, Burned	2	81	0.055329062	0	0	0.031061931						87.10949627	60.27984238	2.09403196	0.04730615	0.081939131	24.60637665	0	2.09403196	60.27984238	0	0	38.08477783	0	0	38.08477783	2.230612516	148.2599945	0	0	148.2599945	111.1949997	1.252273798	98.83999634	0	0	0	74.12999725	61.77499771	12.35499954	0	14.96100426	26.67712212	18.64171791	0.048704494
7	7	59	2008	Treated, Burned	2	67	0.133762226	0.034301087	0.12556307	0.293626368						145.534084	118.0338669	13.14367926	1.130054116	0.513738096	12.71274567	0	13.14367926	118.0338669	0	0	67.23602295	0	0	67.23602295	10.38241482	234.7449951	0	0	234.7449951	111.1949997	10.38241386	111.1949997	0	0	0	98.83999634	86.48500061	49.41999817	0	21.47488022	37.55771255	59.00127029	0.043831762
8	8	62	2008	Treated, Burned	2	44	0.184375465	0.098412581	0	0.282788038						78.7081573	39.60448456	20.24445617	1.011259913	7.188817024	10.65913963	0	7.597082973	33.73108673	5.873403549	0	22.55144882	3.262736797	0	25.8141861	12.94638252	148.2599945	37.06499863	0	185.3249969	111.1949997	5.835408211	98.83999634	0	0	12.35499954	135.9049988	37.06499863	0	0.245925352	26.16936302	13.18919849	0	0.31931451
9	9	63	2008	Treated, Burned	3	72	0.64467591	0	0	0						41.58195257	11.031847	16.47040987	4.741805077	2.898682594	6.439208031	0	16.47040987	11.031847	0	0	6.868471146	0	0	6.868471146	12.46064663	24.70999908	0	0	24.70999908	111.1949997	0	0	0	0	0	0	24.70999908	0	0	0	11.031847	0	0.844124734
10	10	64	2008	Treated, Burned	4	93	0.609566748	0	0	0.031541985						75.76097965	27.29719543	35.21088696	3.211623192	3.681517124	6.359756947	0	35.21088696	27.29719543	0	0	15.63576603	0	0	15.63576603	24.41144753	61.77499771	0	0	61.77499771	148.2599945	1.263168573	37.06499863	0	0	0	12.35499954	49.41999817	0	0	2.981586218	24.31561089	0	0.048705138
11	11	67	2008	Treated, Burned	3	87	0.103496194	0.131872937	0	0.235369131						97.61592978	77.65950012	5.845571041	0.571923912	6.288180828	7.25075388	0	5.845571041	67.70149994	9.957993507	0	43.46604919	5.087612629	0	48.55365372	5.605240345	234.7449951	37.06499863	0	271.8099976	172.9700012	5.605239868	172.9700012	0	0	0	197.6799927	74.12999725	0	0	41.93109131	35.72840118	0	0.077903174
12	12	68	2008	Treated, Burned	3	68	0.315343887	0.162764102	0	0.478107959						129.475794	80.90258789	34.468503	0.382467657	2.070516348	11.65171909	0	34.468503	71.97724915	8.925322533	0	35.10267639	3.576556444	0	38.67923355	17.81487656	98.83999634	12.35499954	0	111.1949997	135.9049988	17.81515694	135.9049988	0	0	0	24.70999908	49.41999817	37.06499863	0	4.852951527	28.65632629	47.3932991	0.040360734
13	13	97	2008	Treated, Burned	2	2	0	0	0	0						143.5393815	133.6614227	1.409054637	0.401078194	0.027043948	8.040781975	0	0	93.25439453	0	40.40698242	47.5785141	0	25.8184433	73.3969574	3.606548548	148.2599945	0	61.77499771	210.0350037	12.35499954	0	0	0	0	12.35499954	37.06499863	135.9049988	24.70999908	0.297315001	6.605568886	80.42456818	46.3339119	0.038959309
14	14	4	2008	Not Treated, Burned	4	81	0.981392562	0	0.018607443	1						236.3690345	4.974295616	206.3165321	0.813270271	14.22245407	10.04248238	0	189.1191177	0	4.974295616	0	0	1.961624384	0	1.961624384	112.1817703	0	12.35499954	0	12.35499954	1161.369995	103.4598389	1124.304932	0	0	0	12.35499954	0	0	0	4.974295616	0	0	0.157842785
15	15	9	2008	Not Treated, Burned	5	100	1	0	0	1						107.1963943	0	95.91187954	0.131550208	2.542025566	8.610939026	0	94.42420006	0	0	0	0	0	0	0	74.41536713	0	0	0	0	1581.439941	73.06942749	1569.084961	0	0	0	0	0	0	0	0	0	0	0
16	16	10	2008	Not Treated, Burned	4	100	1	0	0	1						161.0552198	0	102.5748057	0.526489675	55.23995972	2.713964701	0	102.5748057	0	0	0	0	0	0	0	59.28973007	0	0	0	0	1111.949951	59.30185699	1111.949951	0	0	0	0	0	0	0	0	0	0	0
17	17	16	2008	Not Treated, Burned	4	100	0.795844078	0.028721174	0.065495908	0.89006114						173.5948164	32.27519989	75.7522583	0.598669291	29.51214218	35.45654678	0	75.7522583	27.23256111	5.042640209	0	14.99385071	2.454706907	0	17.4485569	68.00510406	49.41999817	12.35499954	0	61.77499771	1692.63501	68.01824951	1692.63501	0	0	12.35499954	12.35499954	24.70999908	12.35499954	0.238735676	5.042640209	14.03576183	12.95806599	0.104981355
18	18	17	2008	Not Treated, Burned	4	100	0.408165455	0.591834545	0	1						132.7798519	72.88658142	29.50084376	1.063709736	0.927143753	28.40157318	0	29.50084376	72.88658142	0	0	34.50890732	0	0	34.50890732	23.79157448	49.41999817	0	0	49.41999817	383.0050049	23.79946327	383.0050049	0	0	0	0	12.35499954	37.06499863	0	0	8.481526375	64.40505219	0.025589561
19	19	24	2008	Not Treated, Burned	4	100	0.643307865	0	0	0.643307865						66.5561505	17.5219574	19.72613668	0.242972434	4.331071377	24.7340126	0	19.72613668	17.5219574	0	0	8.852071762	0	0	8.852071762	15.96063709	12.35499954	0	0	12.35499954	259.4549866	15.9650507	259.4549866	0	0	0	0	0	12.35499954	0	0	0	17.5219574	0.020130601
20	20	25	2008	Not Treated, Burned	5	100	1	0	0	1						89.88699228	0	81.74044609	0.084997237	2.225656271	5.835892677	0	76.28753471	0	0	0	0	0	0	0	63.3038826	0	0	0	0	1136.660034	58.35776901	1087.23999	0	0	0	0	0	0	0	0	0	0	0
21	21	31	2008	Not Treated, Burned	5	100	1	0	0	1						63.9624249	0	58.63230324	0.191352516	1.522913694	3.615855455	0	58.63230324	0	0	0	0	0	0	0	43.00858688	0	0	0	0	741.2999878	43.02299118	741.2999878	0	0	0	0	0	0	0	0	0	0	0
22	22	32	2008	Not Treated, Burned	4	100	1	0	0	1						59.04876053	0	47.34916115	2.891477823	0.752191424	8.055930138	0	47.34916115	0	0	0	0	0	0	0	31.39586639	0	0	0	0	753.6549683	31.39638519	753.6549683	0	0	0	0	0	0	0	0	0	0	0
23	23	37	2008	Not Treated, Burned	5	100	1	0	0	1						125.9781278	0	105.3434777	0.904029131	18.88981247	0.840808451	0	102.9433384	0	0	0	0	0	0	0	67.49621582	0	0	0	0	1149.015015	65.64631653	1124.304932	0	0	0	0	0	0	0	0	0	0	0
24	24	38	2008	Not Treated, Burned	5	100	1	0	0	1						180.0790087	0	162.4571829	0.350477457	17.26305389	0.008294438	0	153.7952576	0	0	0	0	0	0	0	98.42681885	0	0	0	0	988.3999634	90.57450867	976.0449829	0	0	0	0	0	0	0	0	0	0	0
25	25	43	2008	Not Treated, Burned	4	100	1	0	0	1						142.3054041	0	117.1892922	1.016857266	15.21081066	8.888443947	0	115.2204132	0	0	0	0	0	0	0	83.83733368	0	0	0	0	1346.694946	81.890625	1321.984985	0	0	0	0	0	0	0	0	0	0	0
26	26	44	2008	Not Treated, Burned	5	100	1	0	0	1						79.05537912	0	46.98090792	0.091793261	27.81181335	4.170864582	0	43.33106232	0	0	0	0	0	0	0	39.82651901	0	0	0	0	877.2049561	36.36227417	840.1400146	0	0	0	0	0	0	0	0	0	0	0
27	27	45	2008	Not Treated, Burned	5	100	1	0	0	1						165.5115719	0	155.6806555	0.057408068	8.655195236	1.118313074	0	155.6806555	0	0	0	0	0	0	0	86.74866486	0	0	0	0	679.5249634	86.77830505	679.5249634	0	0	0	0	0	0	0	0	0	0	0
28	28	50	2008	Not Treated, Burned	5	100	1	0	0	1						98.06830153	0	87.57392597	0.239440292	7.194089413	3.060845852	0	82.2878046	0	0	0	0	0	0	0	63.15121078	0	0	0	0	1173.724976	58.2680397	1124.304932	0	0	0	0	0	0	0	0	0	0	0
29	29	55	2008	Not Treated, Burned	5	100	1	0	0	1						67.12343514	0	61.22714806	0.297430873	2.052377224	3.546478987	0	61.22714806	0	0	0	0	0	0	0	55.48920441	0	0	0	0	1445.535034	55.53821564	1445.535034	0	0	0	0	0	0	0	0	0	0	0
30	30	56	2008	Not Treated, Burned	4	87	0.975701153	0	0	0.975701153						90.86409366	1.225300908	73.18988323	0.567298174	13.8571043	2.024507046	0	73.18988323	1.225300908	0	0	1.209758997	0	0	1.209758997	48.54595947	12.35499954	0	0	12.35499954	469.4899902	48.57695389	469.4899902	0	0	0	12.35499954	0	0	0	1.225300908	0	0	0.127795711
31	31	60	2008	Not Treated, Burned	4	100	1	0	0	1						155.4769074	0	141.5316734	0.895899236	9.433479309	3.615855455	0	141.5316734	0	0	0	0	0	0	0	89.3150177	0	0	0	0	803.0750122	89.32424927	803.0750122	0	0	0	0	0	0	0	0	0	0	0
32	32	61	2008	Not Treated, Burned	5	100	1	0	0	1						78.26226845	0	57.29382896	0.39228192	10.36956692	10.20659065	0	57.29382896	0	0	0	0	0	0	0	41.75632477	0	0	0	0	827.7849731	41.78549957	827.7849731	0	0	0	0	0	0	0	0	0	0	0
33	33	65	2008	Not Treated, Burned	5	100	1	0	0	1						47.24017852	0	42.27691936	0.112800054	0.957099199	3.8933599	0	42.27691936	0	0	0	0	0	0	0	30.542696	0	0	0	0	593.039978	30.55735779	593.039978	0	0	0	0	0	0	0	0	0	0	0
34	34	66	2008	Not Treated, Burned	2	20	0.083099447	0.012867961	0	0.095967412						61.42254044	44.82019043	7.052607805	2.009362936	0.18843244	7.351946831	0	2.539697438	1.733335376	43.08686066	0	1.826629281	27.44533348	0	29.27196121	7.738738537	49.41999817	247.0999908	0	296.519989	172.9700012	2.652942181	148.2599945	0	0	111.1949997	160.6149902	24.70999908	0	3.475222349	30.32572556	11.01925087	0	1
35	35	69	2008	Not Treated, Burned	2	79	0.20408313	0.010201958	0	0.214285091						35.23737153	23.30260849	4.896089077	0.378192723	0.383428842	6.277052402	0	4.896089077	19.70452309	2.042022228	1.556063414	14.16077423	1.280387402	1.563088179	17.00425148	4.360104561	98.83999634	12.35499954	12.35499954	123.5499954	98.83999634	4.360104561	98.83999634	0	0	12.35499954	86.48500061	24.70999908	0	0.127186373	9.981751442	13.19367027	0	0.821358323
36	36	70	2008	Not Treated, Burned	2	27	0.089870065	0	0.015857697	0.105727762						110.9360657	50.64390945	22.93129402	0.73991251	30.37533569	6.245614052	0	3.281460345	39.758358	5.833017826	5.052536011	21.84259605	3.140389681	4.125365734	29.10835075	14.44090748	86.48500061	49.41999817	49.41999817	185.3249969	135.9049988	2.874281883	111.1949997	0	0	98.83999634	49.41999817	12.35499954	24.70999908	1.110986352	7.305125713	4.089485645	38.13831329	0.758949995
37	37	71	2008	Not Treated, Burned	3	94	0.594469726	0	0.095488682	0.689958394						21.74110737	7.774090767	8.605353355	0.220654815	0.376509726	4.764498711	0	8.605353355	7.774090767	0	0	7.126752853	0	0	7.126752853	10.44202232	98.83999634	0	0	98.83999634	444.7799988	10.44715595	444.7799988	0	0	12.35499954	86.48500061	0	0	0.183401018	7.590689659	0	0	0.977268934
38	38	74	2008	Not Treated, Burned	3	34	0.1255752	0.113007464	0.030816382	0.269399047						37.72759372	26.01203537	2.434110165	0.608713269	0.045651138	8.627083778	0	2.434110165	19.55011368	0	6.461921692	16.95710182	0	7.69616127	24.653265	3.5404284	197.6799927	0	123.5499954	321.2299805	160.6149902	3.5404284	160.6149902	0	0	98.83999634	210.0350037	12.35499954	0	3.17895937	17.35434914	5.478723526	0	0.979480386
39	39	75	2008	Not Treated, Burned	5	99	1	0	0	1						40.52778393	0	31.56672192	0.546116412	1.677162647	6.737782955	0	31.56672192	0	0	0	0	0	0	0	33.87974548	0	0	0	0	1532.02002	33.89824295	1532.02002	0	0	0	0	0	0	0	0	0	0	0
1	1	8	2009	Treated, Burned	2	47	0.001037839	0.021203462	0	0.0222413						81.00229881	65.28356171	4.660649161	1.081773996	0.156550765	9.819763184	0	0.864220291	7.97982502	57.30373383	0	6.59021616	30.27791023	0	36.86812592	3.732965708	37.06499863	86.48500061	0	123.5499954	37.06499863	0	0	0	0	0	37.06499863	74.12999725	12.35499954	0	7.451338291	44.35938263	13.47283459	0.100639366
2	2	15	2009	Treated, Burned	3	94	0.052170377	0.105976246	0.09265995	0.25080657						51.80438202	17.35829926	24.19635265	2.027535677	1.881835222	6.340359211	0	2.813129127	14.89738178	2.460919857	0	9.561172485	1.596210718	0	11.15738297	15.59713268	49.41999817	24.70999908	0	74.12999725	123.5499954	0	0	0	0	12.35499954	37.06499863	24.70999908	0	0.182804152	4.469175339	12.70632076	0	0.576175153
3	3	22	2009	Treated, Burned	2	86	0.003269963	0	0.062296718	0.065566681						67.90453172	57.77250671	0.06912243	0.858150303	0.000435179	9.204317093	0	0	26.44476128	31.32774544	0	21.25402832	14.53132248	0	35.78535461	0.117400669	172.9700012	49.41999817	0	222.3899994	37.06499863	0	0	0	0	12.35499954	148.2599945	61.77499771	0	0.364200652	21.77637482	35.63192749	0	0.103487208
4	4	23	2009	Treated, Burned	3	0	0.367327571	0.195903614	0.092387743	0.655618906						48.10133673	14.47596836	23.61532784	0.117587812	0.765387058	9.127065659	0	11.10296512	14.47596836	0	0	12.36138058	0	0	12.36138058	15.93546677	111.1949997	0	0	111.1949997	160.6149902	0	0	0	0	0	111.1949997	0	0	0	14.47596836	0	0	0.709762096
5	5	29	2009	Treated, Burned	2	65	0.417583376	0.014385508	0	0.03731915						77.68266946	34.83436966	28.81861889	2.437524796	0.541124046	11.05103207	0	0.663330555	34.83436966	0	0	23.26267815	0	0	23.26267815	17.69049835	148.2599945	0	0	148.2599945	259.4549866	0	0	0	0	12.35499954	86.48500061	49.41999817	0	0.420056313	14.02937412	20.38494301	0	0.144625217
6	6	36	2009	Treated, Burned	2	81	0.055329062	0	0	0.031061931						72.77348629	60.27984238	2.09403196	1.501549482	2.468242407	6.429820061	0	0	60.27984238	0	0	38.08477783	0	0	38.08477783	2.230612516	148.2599945	0	0	148.2599945	111.1949997	0	0	0	0	0	74.12999725	61.77499771	12.35499954	0	14.96100426	26.67712212	18.64171791	0.048704494
7	7	59	2009	Treated, Burned	2	67	0.133762226	0.034301087	0.12556307	0.293626368						141.4737879	113.6528397	16.1134938	0.964896142	0.674334347	10.06822395	0	3.657478034	113.6528397	0	0	64.57362366	0	0	64.57362366	13.0446434	210.0350037	0	0	210.0350037	135.9049988	0	0	0	0	0	74.12999725	86.48500061	49.41999817	0	17.66277313	37.37272644	58.61735535	0.040882517
8	8	62	2009	Treated, Burned	2	44	0.184375465	0.098412581	0	0.282788038						95.26290488	34.90527344	23.45135438	1.719320655	17.10096931	18.08598709	0	4.028149009	29.03186989	5.873403549	0	19.43672943	3.262736797	0	22.69946861	16.05909729	123.5499954	37.06499863	0	160.6149902	135.9049988	0	0	0	0	12.35499954	111.1949997	37.06499863	0	0.245925352	21.47014809	13.18919849	0	0.473914593
9	9	63	2009	Treated, Burned	3	72	0.64467591	0	0	0						49.87631679	11.031847	16.47040987	5.447297096	2.925552607	14.00121021	0	0	11.031847	0	0	6.868471146	0	0	6.868471146	12.46064663	24.70999908	0	0	24.70999908	111.1949997	0	0	0	0	0	0	24.70999908	0	0	0	11.031847	0	0.793305278
10	10	64	2009	Treated, Burned	4	93	0.609566748	0	0	0.031541985						106.1403499	27.29719543	35.21088696	2.49245882	1.410114288	39.72969437	0	0	27.29719543	0	0	15.63576603	0	0	15.63576603	24.41144753	61.77499771	0	0	61.77499771	148.2599945	0	0	0	0	0	12.35499954	49.41999817	0	0	2.981586218	24.31561089	0	0.048705138
11	11	67	2009	Treated, Burned	3	87	0.103496194	0.131872937	0	0.235369131						94.45430696	59.07047653	15.13326883	0.246673942	6.109349728	13.89453793	0	11.50588679	52.23661041	6.83386755	0	37.94696426	3.464603186	0	41.41156769	12.74733353	185.3249969	24.70999908	0	210.0350037	234.7449951	0	0	0	0	0	135.9049988	74.12999725	0	0	26.96938896	32.10109329	0	0.069192223
12	12	68	2009	Treated, Burned	3	68	0.315343887	0.162764102	0	0.478107959						128.0365884	62.94930649	49.33630943	2.040677071	2.298453093	11.41184235	0	18.05714035	62.94930649	0	0	29.48397446	0	0	29.48397446	27.00963593	61.77499771	0	0	61.77499771	185.3249969	0	0	0	0	0	0	24.70999908	37.06499863	0	0	15.55601215	47.3932991	0.027099539
13	13	97	2009	Treated, Burned	2	2	0	0	0	0						150.4100443	133.6614227	1.409054637	0.64583087	4.571668625	10.12206745	0	0	93.25439453	0	40.40698242	47.5785141	0	25.8184433	73.3969574	3.606548548	148.2599945	0	61.77499771	210.0350037	12.35499954	0	0	0	0	12.35499954	37.06499863	135.9049988	24.70999908	0.297315001	6.605568886	80.42456818	46.3339119	0.038959309
14	14	4	2009	Not Treated, Burned	4	81	0.981392562	0	0.018607443	1						238.6131029	4.974295616	206.3165321	4.222722054	8.755747795	14.34380531	0	0	0	4.974295616	0	0	1.961624384	0	1.961624384	112.1817703	0	12.35499954	0	12.35499954	1161.369995	0	0	0	0	0	12.35499954	0	0	0	4.974295616	0	0	0.176245779
15	15	9	2009	Not Treated, Burned	5	100	1	0	0	1						108.3300625	0	95.91187954	1.332414031	3.584848642	7.500920296	0	0	0	0	0	0	0	0	0	74.41536713	0	0	0	0	1581.439941	0	0	0	0	0	0	0	0	0	0	0	0	0
16	16	10	2009	Not Treated, Burned	4	100	1	0	0	1						157.3179096	0	102.5748057	1.391740203	45.91981888	7.431544781	0	0	0	0	0	0	0	0	0	59.28973007	0	0	0	0	1111.949951	0	0	0	0	0	0	0	0	0	0	0	0	0
17	17	16	2009	Not Treated, Burned	4	100	0.795844078	0.028721174	0.065495908	0.89006114						122.9953466	27.23256111	79.05486202	0.57317692	5.912239075	10.22250748	0	4.564994216	27.23256111	0	0	14.99385071	0	0	14.99385071	70.45980835	49.41999817	0	0	49.41999817	1704.98999	0	0	0	0	12.35499954	0	24.70999908	12.35499954	0.238735676	0	14.03576183	12.95806599	0.202553451
18	18	17	2009	Not Treated, Burned	4	100	0.408165455	0.591834545	0	1						109.1374794	0	92.04085994	1.001609683	2.90524292	13.18976688	0	72.04428196	0	0	0	0	0	0	0	58.30048752	0	0	0	0	432.4249878	0	0	0	0	0	0	0	0	0	0	0	0	0
19	19	24	2009	Not Treated, Burned	4	100	0.643307865	0	0	0.643307865						48.28204072	17.5219574	19.72613668	0.685191214	0.599993289	9.748762131	0	0	17.5219574	0	0	8.852071762	0	0	8.852071762	15.96063709	12.35499954	0	0	12.35499954	259.4549866	0	0	0	0	0	0	0	12.35499954	0	0	0	17.5219574	0.020130601
20	20	25	2009	Not Treated, Burned	5	100	1	0	0	1						98.81260598	0	81.74044609	1.811998248	2.417275667	12.84288597	0	0	0	0	0	0	0	0	0	63.29939651	0	0	0	0	1136.660034	0	0	0	0	0	0	0	0	0	0	0	0	0
21	21	31	2009	Not Treated, Burned	5	100	1	0	0	1						81.27489054	0	58.63230324	0.590949655	6.780586243	15.27105141	0	0	0	0	0	0	0	0	0	43.00858688	0	0	0	0	741.2999878	0	0	0	0	0	0	0	0	0	0	0	0	0
22	22	32	2009	Not Treated, Burned	4	100	1	0	0	1						59.90172943	0	47.34916115	0.460062116	2.718428373	9.374077797	0	0	0	0	0	0	0	0	0	31.39586639	0	0	0	0	753.6549683	0	0	0	0	0	0	0	0	0	0	0	0	0
23	23	37	2009	Not Treated, Burned	5	100	1	0	0	1						140.4920776	0	105.3434777	1.09693265	24.67758942	9.374077797	0	0	0	0	0	0	0	0	0	67.49621582	0	0	0	0	1149.015015	0	0	0	0	0	0	0	0	0	0	0	0	0
24	24	38	2009	Not Treated, Burned	5	100	1	0	0	1						174.816561	0	162.4571829	1.034007072	9.027663231	2.297707796	0	0	0	0	0	0	0	0	0	98.42681885	0	0	0	0	988.3999634	0	0	0	0	0	0	0	0	0	0	0	0	0
25	25	43	2009	Not Treated, Burned	4	100	1	0	0	1						137.8291586	0	117.1892922	0.930559218	15.6771946	4.032112598	0	0	0	0	0	0	0	0	0	83.83733368	0	0	0	0	1346.694946	0	0	0	0	0	0	0	0	0	0	0	0	0
26	26	44	2009	Not Treated, Burned	5	100	1	0	0	1						83.83735907	0	46.98090792	1.092701077	28.81783867	6.945911407	0	0	0	0	0	0	0	0	0	39.82651901	0	0	0	0	877.2049561	0	0	0	0	0	0	0	0	0	0	0	0	0
27	27	45	2009	Not Treated, Burned	5	100	1	0	0	1						169.4067309	0	155.6806555	3.150340557	3.282942533	7.29279232	0	0	0	0	0	0	0	0	0	86.74866486	0	0	0	0	679.5249634	0	0	0	0	0	0	0	0	0	0	0	0	0
28	28	50	2009	Not Treated, Burned	5	100	1	0	0	1						104.5798943	0	87.57392597	0.749956369	8.616339684	7.639672279	0	0	0	0	0	0	0	0	0	63.15121078	0	0	0	0	1173.724976	0	0	0	0	0	0	0	0	0	0	0	0	0
29	29	55	2009	Not Treated, Burned	5	100	1	0	0	1						71.16430259	0	61.22714806	0.314479589	2.052377224	7.570297718	0	0	0	0	0	0	0	0	0	55.48920441	0	0	0	0	1445.535034	0	0	0	0	0	0	0	0	0	0	0	0	0
30	30	56	2009	Not Treated, Burned	4	87	0.975701153	0	0	0.975701153						103.5008165	1.225300908	73.18988323	0.954760611	14.589921	13.54095078	0	0	1.225300908	0	0	1.209758997	0	0	1.209758997	48.54595947	12.35499954	0	0	12.35499954	469.4899902	0	0	0	0	0	12.35499954	0	0	0	1.225300908	0	0	0.127795711
31	31	60	2009	Not Treated, Burned	4	100	1	0	0	1						191.2065071	0	141.5316734	0.508971572	38.82051849	10.34534359	0	0	0	0	0	0	0	0	0	89.3150177	0	0	0	0	803.0750122	0	0	0	0	0	0	0	0	0	0	0	0	0
32	32	61	2009	Not Treated, Burned	5	100	1	0	0	1						79.437195	0	57.29382896	0.965243995	15.61973381	5.558388233	0	0	0	0	0	0	0	0	0	41.75632477	0	0	0	0	827.7849731	0	0	0	0	0	0	0	0	0	0	0	0	0
33	33	65	2009	Not Treated, Burned	5	100	1	0	0	1						51.53614593	0	42.27691936	0.593078136	0.957099199	7.709049225	0	0	0	0	0	0	0	0	0	30.542696	0	0	0	0	593.039978	0	0	0	0	0	0	0	0	0	0	0	0	0
34	34	66	2009	Not Treated, Burned	2	20	0.083099447	0.012867961	0	0.095967412						66.26681767	44.20303726	7.294911131	2.730244637	1.372300982	10.66632366	0	0.417458475	1.733335376	42.46970367	0	1.826629281	27.03452301	0	28.86115074	8.149546623	49.41999817	234.7449951	0	284.1650085	185.3249969	0	0	0	0	98.83999634	160.6149902	24.70999908	0	2.908653975	30.29202271	11.0023613	0	1
35	35	69	2009	Not Treated, Burned	2	79	0.20408313	0.010201958	0	0.214285091						35.36004192	23.17541885	5.015125111	0.155157432	1.362185597	5.652154922	0	0.169949099	19.57733536	2.042022228	1.556063414	13.94281578	1.280387402	1.563088179	16.78629303	4.578063011	86.48500061	12.35499954	12.35499954	111.1949997	111.1949997	0	0	0	0	0	86.48500061	24.70999908	0	0	9.981751442	13.19367027	0	0.82013458
36	36	70	2009	Not Treated, Burned	2	27	0.089870065	0	0.015857697	0.105727762						120.5370566	50.64434814	22.93129402	0.128892973	41.419384	5.413137436	0	0	39.758358	5.833017826	5.052977085	21.84259605	3.140389681	4.125365734	29.10835075	14.44090748	86.48500061	49.41999817	49.41999817	185.3249969	135.9049988	0	0	0	0	98.83999634	49.41999817	12.35499954	24.70999908	1.111427546	7.305125713	4.089485645	38.13831329	0.887433767
37	37	71	2009	Not Treated, Burned	3	94	0.594469726	0	0.095488682	0.689958394						23.80779068	7.787101269	8.605353355	0.226597652	0.376509726	6.81222868	0	0	7.787101269	0	0	7.126752853	0	0	7.126752853	10.44202232	98.83999634	0	0	98.83999634	444.7799988	0	0	0	0	12.35499954	86.48500061	0	0	0.183401018	7.603699207	0	0	0.977268696
38	38	74	2009	Not Treated, Burned	3	34	0.1255752	0.113007464	0.030816382	0.269399047						33.44247347	22.50689125	5.361713171	0.857069075	0.186855078	4.529944897	0	3.710256219	16.16444778	0	6.342439175	13.77100277	0	7.69616127	21.4671669	6.726525784	160.6149902	0	123.5499954	284.1650085	197.6799927	0	0	0	0	98.83999634	172.9700012	12.35499954	0	3.059476614	13.9686861	5.478723526	0	0.979206562
39	39	75	2009	Not Treated, Burned	5	99	1	0	0	1						41.72841382	0	31.56672192	1.220352888	2.550436974	6.390902042	0	0	0	0	0	0	0	0	0	33.87974548	0	0	0	0	1532.02002	0	0	0	0	0	0	0	0	0	0	0	0	0
1	1	8	2010	Treated, Burned	2	47	0.001037839	0.021203462	0	0.0222413	490.0106812	315.0068665	140.0030518	0	0	75.53616933	65.28356171	4.660649161	0.680104315	0.156550765	4.755303383	0	0	7.97982502	57.30373383	0	6.59021616	30.27791023	0	36.86812592	3.732965708	37.06499863	86.48500061	0	123.5499954	37.06499863	0	0	0	0	0	37.06499863	74.12999725	12.35499954	0	7.451338291	44.35938263	13.47283459	0.100639366
2	2	15	2010	Treated, Burned	3	94	0.052170377	0.105976246	0.09265995	0.25080657	443.3429871	70.00152588	350.0076294	0	93.3353653	48.99869584	15.3500433	26.18575393	0.983752251	1.136123538	5.343022823	-0.532210588	1.989401281	12.88912392	2.460919857	0	8.262815475	1.596210718	0	9.859025955	16.89236069	37.06499863	24.70999908	0	61.77499771	135.9049988	0	0	0	0	12.35499954	24.70999908	24.70999908	0	0.182804152	2.460919857	12.70632076	0	0.769573808
3	3	22	2010	Treated, Burned	2	86	0.003269963	0	0.062296718	0.065566681	606.6798706	420.0091858	186.6707306	0	0	68.56605499	53.19484329	3.613773759	0.437505811	0.08204665	11.23788548	0	3.54465133	26.44476128	26.75008011	0	21.25402832	12.29469872	0	33.54872894	2.354024172	172.9700012	37.06499863	0	210.0350037	49.41999817	0	0	0	0	12.35499954	135.9049988	61.77499771	0	0.364200652	17.19870949	35.63192749	0	0.124431908
4	4	23	2010	Treated, Burned	3	0	0.367327571	0.195903614	0.092387743	0.655618906	373.3414612	233.3384247	70.00152588	0	0	64.40069689	11.87447739	26.23511386	0.143719926	0.882027745	25.26535797	0	2.619786024	11.87447739	0	0	9.74663353	0	0	9.74663353	18.54971123	74.12999725	0	0	74.12999725	197.6799927	0	0	0	0	0	74.12999725	0	0	0	11.87447739	0	0	0.905632794
5	5	29	2010	Treated, Burned	2	65	0.417583376	0.014385508	0	0.03731915	280.0061035	70.00152588	210.0045929	0	0	72.20793134	34.83436966	28.81861889	1.472237587	0.541124046	6.541581154	-23.75679016	0	34.83436966	0	0	23.26267815	0	0	23.26267815	17.69049835	148.2599945	0	0	148.2599945	259.4549866	0	0	0	0	12.35499954	86.48500061	49.41999817	0	0.420056313	14.02937412	20.38494301	0	0.144625217
6	6	36	2010	Treated, Burned	2	81	0.055329062	0	0	0.031061931	700.0152588	35.00076294	665.0144653	0	0	73.49972859	60.27984238	2.09403196	1.927422523	2.005474806	7.192956924	-1.0131073	0	60.27984238	0	0	38.08477783	0	0	38.08477783	2.230612516	148.2599945	0	0	148.2599945	111.1949997	0	0	0	0	0	74.12999725	61.77499771	12.35499954	0	14.96100426	26.67712212	18.64171791	0.048704494
7	7	59	2010	Treated, Burned	2	67	0.133762226	0.034301087	0.12556307	0.293626368	308.0067139	28.00061035	266.0057983	0	0	123.3539444	74.90061951	31.6402632	1.282236576	2.394880772	13.13594437	0	15.5267694	74.90061951	0	0	44.70899582	0	0	44.70899582	32.8994751	160.6149902	0	0	160.6149902	185.3249969	0	0	0	0	0	49.41999817	86.48500061	24.70999908	0	11.68668652	36.67599106	26.53791428	0.044476967
8	8	62	2010	Treated, Burned	2	44	0.184375465	0.098412581	0	0.282788038	105.0022964	35.00076294	0	0	0	88.10173285	34.90527344	23.45135438	1.233792543	18.88921547	9.622097015	0	0	29.03186989	5.873403549	0	19.43672943	3.262736797	0	22.69946861	16.05909729	123.5499954	37.06499863	0	160.6149902	135.9049988	0	0	0	0	12.35499954	111.1949997	37.06499863	0	0.245925352	21.47014809	13.18919849	0	0.47661671
9	9	63	2010	Treated, Burned	3	72	0.64467591	0	0	0	420.0091858	0	466.6768494	0	46.66768265	50.90754437	11.031847	16.47040987	4.281951904	3.040838957	16.08249664	-14.18004704	0	11.031847	0	0	6.868471146	0	0	6.868471146	12.46064663	24.70999908	0	0	24.70999908	111.1949997	0	0	0	0	0	0	24.70999908	0	0	0	11.031847	0	0.849874675
10	10	64	2010	Treated, Burned	4	93	0.609566748	0	0	0.031541985	70.00152588	0	70.00152588	0	0	75.15179038	27.29719543	35.21088696	5.802966118	1.799132109	5.041609764	-29.76638794	0	27.29719543	0	0	15.63576603	0	0	15.63576603	24.41144753	61.77499771	0	0	61.77499771	148.2599945	0	0	0	0	0	12.35499954	49.41999817	0	0	2.981586218	24.31561089	0	0.048411857
11	11	67	2010	Treated, Burned	3	87	0.103496194	0.131872937	0	0.235369131	210.0045929	35.00076294	175.0038147	0	0	111.5392182	59.07047653	15.13326883	0.796135724	15.01342201	21.52591515	0	0	52.23661041	6.83386755	0	37.94696426	3.464603186	0	41.41156769	12.74733353	185.3249969	24.70999908	0	210.0350037	234.7449951	0	0	0	0	0	135.9049988	74.12999725	0	0	26.96938896	32.10109329	0	0.069192223
12	12	68	2010	Treated, Burned	3	68	0.315343887	0.162764102	0	0.478107959	0	0	0	0	0	165.2762444	62.94930649	49.33630943	3.90640378	17.76142502	31.32279968	0	0	62.94930649	0	0	29.48397446	0	0	29.48397446	27.00963593	61.77499771	0	0	61.77499771	185.3249969	0	0	0	0	0	0	24.70999908	37.06499863	0	0	15.55601215	47.3932991	0.027099539
13	13	97	2010	Treated, Burned	2	2	0	0	0	0	770.0167847	70.00152588	280.0061035	420.0091858	0	153.8338671	133.6614227	1.409054637	0.538873851	0.887327135	17.33718872	0	0	93.25439453	0	40.40698242	47.5785141	0	25.8184433	73.3969574	3.606548548	148.2599945	0	61.77499771	210.0350037	12.35499954	0	0	0	0	12.35499954	37.06499863	135.9049988	24.70999908	0.297315001	6.605568886	80.42456818	46.3339119	0.038959309
14	14	4	2010	Not Treated, Burned	4	81	0.981392562	0	0.018607443	1	2018.377319	1353.362793	23.33384132	0	0	290.8658956	0	210.3631629	6.977109432	48.1950264	25.33059692	0	4.04663074	0	0	0	0	0	0	0	114.1507187	0	0	0	0	1173.724976	0	0	0	0	0	0	0	0	0	0	0	0	0
15	15	9	2010	Not Treated, Burned	5	100	1	0	0	1	245.0053406	105.0022964	35.00076294	0	210.0045929	108.6256373	0	95.91187954	3.996642113	6.141902924	2.575212717	-1.736073494	0	0	0	0	0	0	0	0	74.42378998	0	0	0	0	1581.439941	0	0	0	0	0	0	0	0	0	0	0	0	0
16	16	10	2010	Not Treated, Burned	4	100	1	0	0	1	3500.076416	3447.575195	52.50114822	0	0	174.5288625	0	102.5748057	3.848126888	63.72693634	4.378993511	0	0	0	0	0	0	0	0	0	59.28973007	0	0	0	0	1111.949951	0	0	0	0	0	0	0	0	0	0	0	0	0
17	17	16	2010	Not Treated, Burned	4	100	0.795844078	0.028721174	0.065495908	0.89006114	140.0030518	70.00152588	70.00152588	0	0	131.1985698	17.15381241	88.87378722	2.686475515	5.23148489	17.2530098	0	9.818925202	17.15381241	0	0	9.396123886	0	0	9.396123886	76.0651474	37.06499863	0	0	37.06499863	1717.344971	0	0	0	0	12.35499954	0	12.35499954	12.35499954	0.238735676	0	3.9570117	12.95806599	0.561128497
18	18	17	2010	Not Treated, Burned	4	100	0.408165455	0.591834545	0	1	233.3384247	46.66768265	186.6707306	0	0	106.6480923	0	92.04085994	1.661572695	2.114683151	10.83097649	0	0	0	0	0	0	0	0	0	58.30048752	0	0	0	0	432.4249878	0	0	0	0	0	0	0	0	0	0	0	0	0
19	19	24	2010	Not Treated, Burned	4	100	0.643307865	0	0	0.643307865	14.00030518	0	56.0012207	14.00030518	196.0042725	44.59746516	17.5219574	19.72613668	1.108391404	2.111686707	4.129292965	-16.71447945	0	17.5219574	0	0	8.852071762	0	0	8.852071762	15.96063709	12.35499954	0	0	12.35499954	259.4549866	0	0	0	0	0	0	0	12.35499954	0	0	0	17.5219574	0.020130601
20	20	25	2010	Not Treated, Burned	5	100	1	0	0	1	105.0022964	0	105.0022964	0	0	92.48636281	0	81.74044609	1.916371703	6.462460995	2.367084026	0	0	0	0	0	0	0	0	0	63.29524231	0	0	0	0	1136.660034	0	0	0	0	0	0	0	0	0	0	0	0	0
21	21	31	2010	Not Treated, Burned	5	100	1	0	0	1	70.00152588	0	163.3368988	0	186.6707306	70.00905401	0	58.63230324	0.980594456	5.947787285	4.448369026	0	0	0	0	0	0	0	0	0	43.00971222	0	0	0	0	741.2999878	0	0	0	0	0	0	0	0	0	0	0	0	0
22	22	32	2010	Not Treated, Burned	4	100	1	0	0	1	280.0061035	70.00152588	210.0045929	0	0	55.74247229	0	47.34916115	0.784362197	5.519369602	2.089579344	0	0	0	0	0	0	0	0	0	31.39586639	0	0	0	0	753.6549683	0	0	0	0	0	0	0	0	0	0	0	0	0
23	23	37	2010	Not Treated, Burned	5	100	1	0	0	1	350.0076294	0	350.0076294	0	0	139.0430621	0	105.3434777	1.214051604	19.98952866	12.4960041	0	0	0	0	0	0	0	0	0	67.49771881	0	0	0	0	1149.015015	0	0	0	0	0	0	0	0	0	0	0	0	0
24	24	38	2010	Not Treated, Burned	5	100	1	0	0	1	105.0022964	0	105.0022964	0	0	199.303413	0	162.4571829	5.057231426	30.32380486	1.465193868	0	0	0	0	0	0	0	0	0	98.43981171	0	0	0	0	988.3999634	0	0	0	0	0	0	0	0	0	0	0	0	0
25	25	43	2010	Not Treated, Burned	4	100	1	0	0	1	0	0	163.3368988	93.3353653	256.6722412	137.1527169	0	117.1892922	1.063536525	17.43469429	1.465193868	0	0	0	0	0	0	0	0	0	83.83930206	0	0	0	0	1346.694946	0	0	0	0	0	0	0	0	0	0	0	0	0
26	26	44	2010	Not Treated, Burned	5	100	1	0	0	1	35.00076294	0	315.0068665	0	280.0061035	97.54819083	0	46.98090792	3.164099932	26.51266098	20.890522	0	0	0	0	0	0	0	0	0	38.78456497	0	0	0	0	864.8499756	0	0	0	0	0	0	0	0	0	0	0	0	0
27	27	45	2010	Not Treated, Burned	5	100	1	0	0	1	245.0053406	175.0038147	70.00152588	0	0	164.4388245	0	155.6806555	1.744686961	4.577021599	2.436460495	0	0	0	0	0	0	0	0	0	86.74866486	0	0	0	0	679.5249634	0	0	0	0	0	0	0	0	0	0	0	0	0
28	28	50	2010	Not Treated, Burned	5	100	1	0	0	1	0	0	0	0	70.00152588	98.88249433	0	87.57392597	2.855667114	6.779578686	1.673322558	0	0	0	0	0	0	0	0	0	63.15218353	0	0	0	0	1173.724976	0	0	0	0	0	0	0	0	0	0	0	0	0
29	29	55	2010	Not Treated, Burned	5	100	1	0	0	1	0	0	70.00152588	0	105.0022964	73.5057521	0	61.22714806	0.227764145	2.052377224	9.998462677	0	0	0	0	0	0	0	0	0	55.48920441	0	0	0	0	1445.535034	0	0	0	0	0	0	0	0	0	0	0	0	0
30	30	56	2010	Not Treated, Burned	4	87	0.975701153	0	0	0.975701153	35.00076294	0	35.00076294	0	0	104.0196333	0	73.18988323	3.481946945	20.40189171	6.945911407	0	0	0	0	0	0	0	0	0	48.32785034	0	0	0	0	457.1349792	0	0	0	0	0	0	0	0	0	0	0	0	0
31	31	60	2010	Not Treated, Burned	4	100	1	0	0	1	0	0	0	140.0030518	280.0061035	184.919106	0	141.5316734	2.092171669	36.01437759	5.280883312	0	0	0	0	0	0	0	0	0	89.3168335	0	0	0	0	803.0750122	0	0	0	0	0	0	0	0	0	0	0	0	0
32	32	61	2010	Not Treated, Burned	5	100	1	0	0	1	35.00076294	0	35.00076294	0	35.00076294	77.62037671	0	57.29382896	0.53017962	13.2667141	6.529654026	0	0	0	0	0	0	0	0	0	41.75658035	0	0	0	0	827.7849731	0	0	0	0	0	0	0	0	0	0	0	0	0
33	33	65	2010	Not Treated, Burned	5	100	1	0	0	1	315.0068665	315.0068665	0	0	35.00076294	53.9328599	0	42.27691936	1.902254581	4.056545734	5.697140217	0	0	0	0	0	0	0	0	0	30.54389763	0	0	0	0	593.039978	0	0	0	0	0	0	0	0	0	0	0	0	0
34	34	66	2010	Not Treated, Burned	2	20	0.083099447	0.012867961	0	0.095967412	268.3391724	93.3353653	175.0038147	0	0	65.58187495	44.20303726	7.294911131	2.463087559	0.885138392	10.73570061	0	0	1.733335376	42.46970367	0	1.826629281	27.03452301	0	28.86115074	8.149546623	49.41999817	234.7449951	0	284.1650085	185.3249969	0	0	0	0	98.83999634	160.6149902	24.70999908	0	2.908653975	30.29202271	11.0023613	0	1
35	35	69	2010	Not Treated, Burned	2	79	0.20408313	0.010201958	0	0.214285091	11515.25098	3132.568359	297.5064697	8050.175293	0	57.11304738	23.17541885	5.015125111	0.615897119	18.6306324	9.675973892	0	0	19.57733536	2.042022228	1.556063414	13.94281578	1.280387402	1.563088179	16.78629303	4.578063011	86.48500061	12.35499954	12.35499954	111.1949997	111.1949997	0	0	0	0	0	86.48500061	24.70999908	0	0	9.981751442	13.19367027	0	0.86141783
36	36	70	2010	Not Treated, Burned	2	27	0.089870065	0	0.015857697	0.105727762	420.0091858	0	303.3399353	116.6692123	0	115.1998279	50.15857315	23.36440702	1.9615767	27.16703224	12.54823875	0	0.433112994	39.27213287	5.833017826	5.053425312	21.33542633	3.140389681	4.125365734	28.60118103	14.94807911	74.12999725	49.41999817	49.41999817	172.9700012	148.2599945	0	0	0	0	86.48500061	49.41999817	12.35499954	24.70999908	0.625651538	7.305125713	4.089485645	38.13831329	0.779507041
37	37	71	2010	Not Treated, Burned	3	94	0.594469726	0	0.095488682	0.689958394	84.00183105	0	84.00183105	0	0	23.03746247	5.84602499	10.20017093	0.778019488	2.668459177	3.544787884	0	1.594817579	5.84602499	0	0	5.448643208	0	0	5.448643208	12.12007427	74.12999725	0	0	74.12999725	469.4899902	0	0	0	0	0	74.12999725	0	0	0	5.84602499	0	0	0.977918088
38	38	74	2010	Not Treated, Burned	3	34	0.1255752	0.113007464	0.030816382	0.269399047	0	0	0	0	0	33.22914186	22.00277138	5.999652967	0.385431319	0.206787124	4.634499073	0	0.637939796	15.8672905	0	6.135478497	13.40934658	0	7.188990593	20.59833908	7.595353127	148.2599945	0	111.1949997	259.4549866	222.3899994	0	0	0	0	74.12999725	172.9700012	12.35499954	0	2.555357218	13.9686861	5.478723526	0	0.978790224
39	39	75	2010	Not Treated, Burned	5	99	1	0	0	1	140.0030518	0	140.0030518	0	0	44.96509337	0	31.56672192	2.566320896	8.534342766	2.297707796	0	0	0	0	0	0	0	0	0	32.11672211	0	0	0	0	1507.309937	0	0	0	0	0	0	0	0	0	0	0	0	0
[truncated: 1 more columns]
